# Supplementary material for: A 3D-Printed Educational Model for First-Line Management of BPPV in Emergency Departments
Source: Audiol Res. 2024 Dec 2;14(6):1045–57. doi: 10.3390/audiolres14060086 (PMC11673195; doi:10.3390/audiolres14060086)
Supplement: Supplementary file 1 [file audiolres-14-00086-s001.zip]

Archive with 1 entries (1 files):
- audiolres-3177404-supplementary.pdf
